# Supplementary material for: Can proactive support prevent unscheduled care? A controlled observational retrospective cohort study in cancer patients in Scotland
Source: BMC Health Serv Res. 2024 Apr 12;24:457. doi: 10.1186/s12913-024-10923-2 (PMC11010331; doi:10.1186/s12913-024-10923-2)
Supplement: Supplementary file 2 — Supplementary Material 2 [file 12913_2024_10923_MOESM2_ESM.xlsx]

## Sheet: Descriptives cancer stages (SD)
cancer_type_grouped	N_ICJ	prop_missing_ICJ	mean_sd_ICJ	N_Glasgow, pre-ICJ	prop_missing_Glasgow, pre-ICJ	mean_sd_Glasgow, pre-ICJ	N_ROS	prop_missing_ROS	mean_sd_ROS
Bowel	180	5%	2.81 (0.87)	127	11%	2.28 (1.06)*	171	3%	2.39 (0.94)*
Breast	249	22%	1.88 (0.91)	171	42%	1.74 (0.85)	226	22%	1.83 (0.84)
Lung	178	12%	2.47 (1.16)	115	26%	2.32 (1.15)	149	10%	2.33 (1.15)
Other	76	85%	2.26 (1.07)	52	87%	1.52 (0.80)	78	82%	1.74 (1.06)
Prostate	74	52%	3.47 (0.91)	53	61%	2.94 (1.18)	79	39%	2.67 (1.14)*

## Sheet: Descriptives cancer stages (CI)
cancer_type_grouped	N_ICJ	prop_missing_ICJ	mean_ci_ICJ	N_Glasgow, pre-ICJ	prop_missing_Glasgow, pre-ICJ	mean_ci_Glasgow, pre-ICJ	N_ROS	prop_missing_ROS	mean_ci_ROS
Bowel	180	5%	2.81 [2.68-2.94]	127	11%	2.28 [2.10-2.47]*	171	3%	2.39 [2.25-2.53]*
Breast	249	22%	1.88 [1.77-1.99]	171	42%	1.74 [1.61-1.86]	226	22%	1.83 [1.72-1.94]
Lung	178	12%	2.47 [2.30-2.64]	115	26%	2.32 [2.10-2.53]	149	10%	2.33 [2.15-2.52]
Other	76	85%	2.26 [2.01-2.50]	52	87%	1.52 [1.30-1.74]	78	82%	1.74 [1.50-1.98]
Prostate	74	52%	3.47 [3.26-3.68]	53	61%	2.94 [2.62-3.27]	79	39%	2.67 [2.42-2.93]*

## Sheet: Descr. combined cancer stages
Group	mean	N	sd	ci_95_low	ci_95_high
ICJ	2.43413	757	2.21588	2.27602	2.59223
Glasgow, pre-ICJ	2.10048	518	2.28133	1.90357	2.2974
ROS	2.15746	703	2.31321	1.98617	2.32875

## Sheet: Descriptives measures (SD)
Measure	Glasgow, pre-ICJ_baseline_mean_sd	ROS_baseline_mean_sd	ICJ_baseline_mean_sd	Glasgow, pre-ICJ_study_mean_sd	ROS_study_mean_sd	ICJ_study_mean_sd
A&E attendances	0.42 (0.90)	0.40 (0.85)	0.40 (0.90)	0.61 (1.08)	0.66 (1.32)	0.77 (1.34)
Hours in A&E	1.15 (2.73)	1.14 (2.85)	1.10 (2.92)	1.95 (3.87)	2.06 (4.47)	3.29 (7.18)
NHS24 calls	2.09 (6.12)	1.55 (0.97)	1.70 (1.34)	2.06 (3.46)	1.90 (1.83)	2.06 (2.00)
Hospital spells	0.69 (1.14)	0.56 (1.08)	0.66 (1.05)	3.27 (4.80)	3.08 (4.86)	4.91 (5.83)
Days in hospital	2.38 (8.34)	1.79 (5.73)	1.71 (5.01)	10.75 (17.73)	10.43 (18.33)	13.76 (18.13)
Unscheduled care spells	0.80 (2.15)	0.74 (1.18)	0.82 (1.39)	1.18 (2.06)	1.31 (2.02)	1.59 (2.18)
Unscheduled care spell steps	1.43 (3.75)	1.54 (2.78)	1.55 (2.94)	2.22 (4.08)	2.58 (4.44)	3.24 (5.13)
Prescriptions for psychotropic drugs	3.30 (7.00)	3.34 (7.33)	3.96 (8.14)	4.85 (8.82)	4.55 (8.34)	5.84 (9.96)
Cost of prescriptions for psychotropic drugs	27.07 (130.44)	25.75 (114.26)	24.02 (90.55)	36.63 (164.72)	32.70 (153.14)	33.53 (134.78)

## Sheet: Descriptives measures (CI)
Measure	Glasgow, pre-ICJ_baseline_mean_ci	ROS_baseline_mean_ci	ICJ_baseline_mean_ci	Glasgow, pre-ICJ_study_mean_ci	ROS_study_mean_ci	ICJ_study_mean_ci
A&E attendances	0.42 [0.37-0.48]	0.40 [0.35-0.45]	0.40 [0.35-0.45]	0.61 [0.54-0.67]	0.66 [0.58-0.73]	0.77 [0.70-0.85]
Hours in A&E	1.15 [0.98-1.31]	1.14 [0.97-1.31]	1.10 [0.94-1.27]	1.95 [1.72-2.19]	2.06 [1.79-2.32]	3.29 [2.89-3.70]
NHS24 calls	2.09 [1.72-2.46]	1.55 [1.49-1.61]	1.70 [1.63-1.78]	2.06 [1.85-2.27]	1.90 [1.79-2.00]	2.06 [1.95-2.17]
Hospital spells	0.69 [0.62-0.76]	0.56 [0.49-0.62]	0.66 [0.60-0.72]	3.27 [2.98-3.56]	3.08 [2.80-3.37]	4.91 [4.58-5.24]
Days in hospital	2.38 [1.87-2.89]	1.79 [1.45-2.12]	1.71 [1.43-1.99]	10.75 [9.67-11.83]	10.43 [9.35-11.51]	13.76 [12.74-14.78]
Unscheduled care spells	0.80 [0.67-0.93]	0.74 [0.67-0.81]	0.82 [0.75-0.90]	1.18 [1.06-1.31]	1.31 [1.19-1.43]	1.59 [1.47-1.72]
Unscheduled care spell steps	1.43 [1.20-1.66]	1.54 [1.38-1.71]	1.55 [1.39-1.72]	2.22 [1.97-2.47]	2.58 [2.32-2.84]	3.24 [2.95-3.53]
Prescriptions for psychotropic drugs	3.30 [2.87-3.73]	3.34 [2.91-3.78]	3.96 [3.50-4.42]	4.85 [4.32-5.39]	4.55 [4.06-5.04]	5.84 [5.28-6.40]
Cost of prescriptions for psychotropic drugs	27.07 [19.11-35.03]	25.75 [19.01-32.48]	24.02 [18.92-29.12]	36.63 [26.58-46.69]	32.70 [23.67-41.72]	33.53 [25.94-41.12]

## Sheet: Descriptives change scores (SD)
Measure	Glasgow, pre-ICJ	ROS	ICJ
A&E attendances	0.19 (0.99)*	0.26 (1.08)*	0.37 (1.12)*
Hours in A&E	0.81 (3.30)*	0.92 (3.66)*	2.19 (5.05)*
NHS24 calls	-0.03 (4.79)	0.35 (1.40)*	0.36 (1.67)*
Hospital spells	2.59 (2.97)*	2.53 (2.97)*	4.25 (3.44)*
Days in hospital	8.37 (13.03)*	8.64 (12.03)*	12.05 (11.57)*
Unscheduled care spells	0.39 (2.10)*	0.57 (1.60)*	0.77 (1.78)*
Unscheduled care spell steps	0.79 (3.91)*	1.04 (3.61)*	1.69 (4.03)*
Prescriptions for psychotropic drugs	1.56 (7.91)*	1.21 (7.84)*	1.88 (9.05)*
Cost of prescriptions for psychotropic drugs	9.57 (147.58)	6.95 (133.70)	9.51 (112.66)*

## Sheet: Descriptives change scores (CI)
Measure	Glasgow, pre-ICJ	ROS	ICJ
A&E attendances	0.19 [0.10-0.27]*	0.26 [0.17-0.35]*	0.37 [0.28-0.46]*
Hours in A&E	0.81 [0.52-1.10]*	0.92 [0.60-1.23]*	2.19 [1.76-2.63]*
NHS24 calls	-0.03 [-0.46-0.40]	0.35 [0.23-0.47]*	0.36 [0.22-0.49]*
Hospital spells	2.59 [2.29-2.89]*	2.53 [2.23-2.82]*	4.25 [3.91-4.58]*
Days in hospital	8.37 [7.17-9.56]*	8.64 [7.51-9.77]*	12.05 [10.99-13.11]*
Unscheduled care spells	0.39 [0.20-0.57]*	0.57 [0.44-0.71]*	0.77 [0.62-0.91]*
Unscheduled care spell steps	0.79 [0.45-1.13]*	1.04 [0.73-1.35]*	1.69 [1.35-2.02]*
Prescriptions for psychotropic drugs	1.56 [0.87-2.24]*	1.21 [0.55-1.86]*	1.88 [1.15-2.60]*
Cost of prescriptions for psychotropic drugs	9.57 [-3.25-22.38]	6.95 [-4.31-18.21]	9.51 [0.37-18.65]*

## Sheet: Change scores divided by SD,SE
Measure	Group	change_from_baseline_mean	change_from_baseline_sd	change_from_baseline_se	mean_divided_by_sd	mean_divided_by_se
A&E attendances	G2	0.185687	0.991752	0.030842	0.187231	6.02057
A&E attendances	G3	0.261733	1.0828	0.0325295	0.241719	8.04601
A&E attendances	ICJ	0.37397	1.12068	0.0321643	0.333698	11.6269
Hours in A&E	G2	0.808462	3.30063	0.102645	0.244942	7.87631
Hours in A&E	G3	0.915358	3.65953	0.10994	0.25013	8.32598
Hours in A&E	ICJ	2.19146	5.04943	0.144922	0.434001	15.1217
NHS24 calls	G2	-0.0333551	4.78905	0.148932	-0.00696487	-0.223962
NHS24 calls	G3	0.348249	1.40153	0.0421048	0.248478	8.271
NHS24 calls	ICJ	0.358605	1.67019	0.0479354	0.214709	7.481
Hospital spells	G2	2.58607	2.96818	0.0923059	0.871267	28.0163
Hospital spells	G3	2.52527	2.96999	0.0892248	0.850262	28.3023
Hospital spells	ICJ	4.24794	3.4413	0.0987673	1.2344	43.0096
Days in hospital	G2	8.3675	13.0344	0.405351	0.641955	20.6426
Days in hospital	G3	8.6426	12.0287	0.361368	0.718498	23.9164
Days in hospital	ICJ	12.0478	11.5699	0.332064	1.0413	36.2815
Unscheduled care spells	G2	0.38588	2.10492	0.06546	0.183323	5.8949
Unscheduled care spells	G3	0.57491	1.6015	0.0481124	0.358982	11.9493
Unscheduled care spells	ICJ	0.768534	1.78444	0.0512143	0.430687	15.0062
Unscheduled care spell steps	G2	0.789168	3.91315	0.121693	0.201671	6.4849
Unscheduled care spell steps	G3	1.04061	3.60558	0.108319	0.288612	9.60692
Unscheduled care spell steps	ICJ	1.68699	4.03441	0.11579	0.418149	14.5693
Prescriptions for psychotropic drugs	G2	1.55513	7.90825	0.245935	0.196646	6.32332
Prescriptions for psychotropic drugs	G3	1.20578	7.83566	0.235399	0.153883	5.12226
Prescriptions for psychotropic drugs	ICJ	1.87809	9.04744	0.259667	0.207582	7.23269
Cost of prescriptions for psychotropic drugs	G2	9.56829	147.578	4.58947	0.0648353	2.08483
Cost of prescriptions for psychotropic drugs	G3	6.9506	133.701	4.01667	0.051986	1.73044
Cost of prescriptions for psychotropic drugs	ICJ	9.50746	112.664	3.23352	0.0843877	2.94028
